# Supplementary material for: Swift induction of human spinal lower motor neurons and robust ALS cell screening via single-cell imaging
Source: Stem Cell Reports. 2024 Dec 19;20(1):102377. doi: 10.1016/j.stemcr.2024.11.007 (PMC11784480; doi:10.1016/j.stemcr.2024.11.007)
Supplement: Data S1. Single-cell recipe for CL-Quant [file mmc2.zip]

Archive with 1 entries (1 files):
- Single cell recipe for CL-Quant
